# Supplementary material for: Oxyresveratrol Possesses DNA Damaging Activity
Source: Molecules. 2020 Jun 1;25(11):2577. doi: 10.3390/molecules25112577 (PMC7321165; doi:10.3390/molecules25112577)
Supplement: Supplementary file 1 [file molecules-25-02577-s001.zip]

Archive with 7 entries (6 files):
- Supplementary files/
- Supplementary files/Figure S1.1H NMR Oxyresveratrol.pdf
- Supplementary files/Figure S2.13C NMR Oxyresveratrol.pdf
- Supplementary files/Figure S3. ESI-MS spectrum of standard oxyresveratrol.pdf
- Supplementary files/Figure S4. ESI-MS spectrum of the peak RT 14.0 in the water extract..docx.pdf
- Supplementary files/Figure S5. ESI-MS spectrum of the peak RT 14.0 in the ethanol extract..pdf
- Supplementary files/Figure S6. ESI-MS spectrum of the peak RT 14.0 in the ethyl acetate extract..pdf
